# Supplementary material for: Characterization of olfactory sensory neurons in the striped ambrosia beetle Trypodendron lineatum
Source: Front Physiol. 2023 Mar 20;14:1155129. doi: 10.3389/fphys.2023.1155129 (PMC10067612; doi:10.3389/fphys.2023.1155129)
Supplement: Supplementary file 1 [file Table2.XLSX]

## Sheet: Response data
Table S2. Action potential responses (Hz) of the individual neurons classified into 13 strongly responding olfactory sensory neuron (OSN) classes at the 10 µg screening dose, as well as responses of neurons not classified due to absence of strong (≥80 Hz) responses
Blank cells = missing datapoints
For clarity, response data are included only for the compounds that elicited an average response ≥20 Hz for each OSN class, except for OSN class 1 to highlight the variation in secondary responses in these neurons; negative values indicate inhibitory responses.
A neuron = large action potential amplitude; B neuron = small action potential amplitude
OSN class 1
Neuron: A	Sensillum↓/compounds→	(±)-lineatin	ethyl butyrate	isoamyl acetate	6-methyl-5-hepten-2-one	(+)-isopinocamphone	(±)-3-octanol	2-methylbutyl acetate	1-hexanol	(±)-1-octen-3-ol
	MS14	134	-4	0	0	-4	2	4	-2	-6
	FS43	84	0	2	0	0	0	2	6	0
	FS21	84	10	4	0	-6	-4	-4	8	-2
	FS32	138	2	2	8	0	2	-2	0	-4
	FS23	114	14	4	0	39	10	0	0	8
	FS88	94	0	0	0	0	0	0	-2	0
	MS85	114					0		-2	24
	MS16	96	20	14	-4	0	6	-6	2	14
	MS18	94	20	10	14	-4	4	-6	6	32
	FS25	124	12	32	6	10	8	6	8	10
	MS27	114	18	24	10	18	2	-6	0	2
	FS57	96	56	0	34	2	0	0	6	2
	FS63	132	-6	10	-2	54	-4	-6	0	-8
	FS59	114	46	2	14	30	-10	8	-6	20
	FS60	126	34	2	8	52	24	-6	24	30
	MS39	160	54	58	2	52	12	0	28	0
	MS41	184	26	46	2	44	-2	2	34	8
	FS67	162	22	60	8	32	24	36	6	16
	MS50	126	4	0	38	-8	4	6	14	30
	MS65	134	12	10	-2	42	-4	34	10	26
	FS74	156	30	24	22	64	2	4	24	10
	MS52	114	22	22	60	0	2	38	2	-2
	FS26	146	20	4	-6	4	-4	0	0	-6
	FS27	92	-2	4	-2	4	-2	-4	6	6
	FS45	128	20	56	70	24	50	64	70	60
	FS46	124	16	-2	82	12	62	68	-4	64
	MS35	138	8	-10	20	44	28	0	36	0
	MS40	182	68	84	72	16	60	88	54	66
	FS29	80	0	4	0	0	0	0	0	0
	FS51	104	-8	20	-8		-10	26	-2	0
	MS26	122	36	36	2	-4		6	6	-8
	FS92	120	42	-2	6	72	26	-2	18	46
	FS93	94	8	0	-4	32	12	2	-2	14
	MS82	132	0	0	2	4	10	4	16	26
	FS99	174	0	4	-4	26	14	2	0
	MS84	148	16	10	-4	4	0	2	8	0
	FS105	132	0			38		14		30
	Mean	124.595	17.1111	15.2571	12.6857	19.8	9.25714	10.3889	10.3333	14.1111
OSN class 2
Neuron: B	Sensillum↓/compounds→	lanierone
	MS45	122
	FS69	118
	MS75	128
	MS26	96
	Mean	116
OSN class 3
Neuron: A	Sensillum↓/compounds→	2-methyl-3-buten-2-ol	(±)-2-methyl-1-butanol	amitinol	(5S,7S)-trans-conophthorin	(±)-chalcogran	3-methyl-1-butanol
	FS11	102	78	34	28	12	2
	FS44	116	98	70	74	50	38
	FS75	166	106	70	68	26	16
	FS89	98	76	50	32	52	10
	MS76	154	102	56	78	52	32
	MS81	106	50	28	16	14	4
	FS97	142	108	74	52	62	26
	FS98	86	34	50	8	10	60
	FS102	94	82	48	62	34
	Mean	118.222	81.5556	53.3333	46.4444	34.6667	23.5
OSN class 4
Neuron: A	Sensillum↓/compounds→	(±)-2-methyl-1-butanol	3-methyl-1-butanol	propanol	isobutyl acetate	(±)-chalcogran	isoamyl acetate	terpinolene	(±)-ipsenol	4-vinylanisole	4-methylanisole	acetophenone	propyl acetate	2-methylbutyl acetate	ethyl isobutyrate	(5S,7S)-trans-conophthorin
	FS5	92	104	26	46	44	40	34	42	50	54	58	38	56	44	20
	FS7	108	120	88	38	36	80	84	2	68	70	74	46	72	32	22
	MS108	100	78	86	68	22	54	60	34	52	50	60	34	60	44	34
	MS109	100	86	68	48	32	40	22	24	36	32	24	4	40	14	12
	MS114	74	72	68	62	34	46	16	68	40	38	16	12	60	18	38
	Mean	94.8	92	67.2	52.4	33.6	52	43.2	34	49.2	48.8	46.4	26.8	57.6	30.4	25.2
OSN class 5
Neuron: A	Sensillum↓/compounds→	3-methyl-1-butanol	(±)-2-methyl-1-butanol	isobutyl acetate	isoamyl acetate	terpinolene	4-vinylanisole	(4S)-cis-verbenol	(E)-2-hexenol	2-methoxyphenol	(+)-isopinocamphone	(-)-isopinocamphone	2-methylbutyl acetate	4-methylanisole	acetophenone
	MS38	106	62	14	10	18	16	26	46	32	24	40	2	12	10
	MS79	128	128	84	80	74	68	36	26	20	28	34	82	62	68
	Mean	117	95	49	45	46	42	31	36	26	26	37	42	37	39
OSN class 6
Neuron: A	Sensillum↓/compounds→	ethyl acetate	ethyl isobutyrate	ethyl butyrate	propyl acetate	isopropyl acetate	(+)-isopinocamphone	(-)-isopinocamphone	β-pinene	isoamyl acetate	isobutyl acetate	(-)-verbenone	2-methylbutyl acetate	5S,7S-trans-conophthorin	2-phenylethanol	(+)-trans-4-thujanol	geranylacetone	(-)-trans-verbenol	styrene	(±)-ipsdienol	(±)-ipsenol	ethanol	2-methyl-3-buten-2-ol	1-hexanol
	FS15	84	70	80	82	70	74	74	38	32	48	20	26	18	38	56	42	18	30	24	22	16	20	42
	MS19	156	174	32	6	4	12	22	54	20		34	2	14	24	28	124	56	20		30	24	2	0
	MS44	18	20	56	78	62	52	30	10	116	14	26	84	0	32	6	12	0	4	78	30	34	4	14
	FS55	154	122	100		104	60	60	72		10	68	18	52	14	30	4	12	58	2	22		52	36
	MS70	82	66	40	48	44	60	70	36	50	56	34	22	30	34	56	30	42	48	30	42	38	36	36
	FS94	108	62	72	122	70	70	66	88	70	24	62	88	30	54	50	38	58	50	44	50	46	52	32
	FS95	112	110	120	128	116	74	76	88		112	60	38	48			44	38	52	24	52	30	44	22
	MS61	52	74	66	100	82	28	28	16	0	60	10	0	2	0	16	6	14	-4	4	10	0	4	12
	MS47	64	72	56		14	50	50	68	16	64	18	8	8	8	10	-4	20	12	2	-4	4	4	8
	Mean	92.2222	85.5556	69.1111	80.5714	62.8889	53.3333	52.8889	52.2222	43.4286	48.5	36.8889	31.7778	22.4444	25.5	31.5	32.8889	28.6667	30	26	28.2222	24	24.2222	22.4444
OSN class 7
Neuron: A	Sensillum↓/compounds→	geranylacetone	ethyl butyrate	(E)-2-hexenol	(±)-1-octen-3-ol	isopropyl acetate	2-methylbutyl acetate	propyl acetate	isoamyl acetate	(+)-trans-4-thujanol	(+)-isopinocamphone
	FS81	114	24	28	26	28	46	22	24	34	58
OSN class 8
Neuron: B	Sensillum↓/compounds→	6-methyl-5-hepten-2-one	(±)-3-octanol	2-methylbutyl acetate	(±)-1-octen-3-ol	lanierone	aminitol
	MS17	86	84	64	78	60	54
OSN class 9
Neuron: A	Sensillum↓/compounds→	(+)-trans-4-thujanol	(±)-3-octanol	(±)-ipsdienol	(±)-1-octen-3-ol	(-)-trans-verbenol	terpinolene	(+)-trans-verbenol	(±)-ipsenol	(Z)-3-hexenol	(4S)-cis-verbenol	2-phenylethanol	1-hexanol	2-methoxyphenol
	MS8	106	54	86	52	76	26	88	38	52	50	50	2
	MS10	104	60	78	52		48	64	36	28	30	4	38
	MS64	152	142	90	106	4	76	0	120	4	6	24	24	2
	FS70	102	48	36	48	40	20	48	26	50	34	10	56	46
	Mean	116	76	72.5	64.5	40	42.5	50	55	33.5	30	22	30	24
OSN class 10
Neuron: B	Sensillum↓/compounds→	3,4-dimethoxytoluene	1,2-dimethoxybenzene
	MS10	40	96
	FS70	112	138
	FS5	120
	FS101	124	162
	Mean	99	132
OSN class 11
Neuron: A	Sensillum↓/compounds→	acetophenone	3-methyl-1-butanol	benzyl alcohol	ethyl isobutyrate	(±)-2-methyl-1-butanol	4-vinylanisole	benzaldehyde	4-methylanisole	eugenol methyl ether	(+)-isopinocamphone	propyl acetate	(+)-trans-4-thujanol	(Z)-3-hexenol	isobutyl acetate	(-)-isopinocamphone
	MS46	90	38	40	32	38	30	34	26	22	6	0	2	2	24	12
	MS59	112	76	46	46	70	32	54	44	22	66	44	64	48	48	62
	Mean	101	57	43	39	54	31	44	35	22	36	22	33	25	36	37
OSN class 12
Neuron: A	Sensillum↓/compounds→	(±)-1-octen-3-ol	(±)-3-octanol	(Z)-3-hexenol	(±)-chalcogran	1-hexanol
	FS53	130	84	26	20	34
	FS19	86	82	34	46	66
	MS72	96	78	24		40
	FS87	196	164	14	28	30
	FS90	124	128	10	24
	MS78	126	122	30	4	50
	Mean	126.333	109.667	23	24.4	44
OSN class 13
Neuron: A	Sensillum↓/compounds→	1-hexanol	(Z)-3-hexenol	benzyl alcohol	(E)-2-hexenol	2-phenylethanol	benzaldehyde	acetophenone	3-methyl-1-butanol	(±)-1-octen-3-ol	(±)-chalcogran	aminitol	isoamyl acetate	(±)-3-octanol	(±)-2-methyl-1-butanol	terpinolene	isobutyl acetate	4-methylanisole	(+)-trans-4-thujanol	4-vinylanisole	geranylacetone	(+)-3-carene	(+)-isopinocamphone	ethyl isobutyrate	ethyl butyrate
	MS29	126	86	30	52	88	24	32	52	118	42	84	98	102	40	42	112	38	7	38	20	-2	42	30	30
	MS63	154	138	136	116	44	72	80	66	46	76	38	4	8	80	32	36	32	36	36	36	70	22	26	6
	MS66	140	128	126	118	38	90	84	64	44	94	28	2	6	24	30	24	38	48	32	48	74	8	48	20
	MS71	104	56	60	58	90			40	96		78	70	80	22	36			52						48
	FS91	104	130	110	98	60	92	62	48	0	4	12	0	2	46	14	20	52	22	14	6	0	12	16	6
	MS77	78	80	96	96	88	66	80	58	0	58	26	4		50	54	48	36	-4	56	44	0	24	54	12
	Mean	117.667	103	93	89.6667	68	68.8	67.6	54.6667	50.6667	54.8	44.3333	29.6667	39.6	43.6667	34.6667	48	39.2	26.8333	35.2	30.8	28.4	21.6	34.8	20.3333
A neurons, not grouped into specific OSN classes due to only weak or intermediate responses
	Sensillum↓/compounds→	(-)-isopinocamphone	ethyl butyrate	isoamyl acetate	isobutyl acetate	ethyl isobutyrate	propyl acetate	isopropyl acetate	(-)-trans-verbenol	(4S)-cis-verbenol	acetophenone	(±)-lineatin	ethyl acetate	(+)-isopinocamphone	styrene	2-methyl-3-buten-2-ol	6-methyl-5-hepten-2-one	1,2-dimethoxybenzene	(-)-verbenone	2-methylbutyl acetate	4-methylanisole	p-cymene	1,8-cineole	(±)--1-octen-3-ol	(±)-3-octanol	nonanal	(+)-trans-4-thujanol	3,4-dimethoxytoluene	aminitol	1-hexanol	(Z)-3-hexenol	2-phenylethanol
	MS86	70	54	50	36	42	56	48	24	32	24	0	20	0	32				20	36	20	20	22
	MS69				24
	FS82	38							24			24		26					66
	MS74															34
	FS49																							48	34	32	28
	MS55						48						46				76	36										32	24
	FS107																				20
	FS103	Weak responses (20-42 Hz) to 29 compounds (not specified for clarity)
	FS79											66
	FS84											56
	FS22											54
	MS17			66								62															22			56	26	40
B neurons, not grouped into specific OSN classes due to only weak or intermediate responses
	Sensillum↓/compounds→	lanierone	isoamyl acetate	(+)-trans-4-thujanol	1,2-dimethoxybenzene	isobutyl acetate	(±)-3-octanol	(±)-1-octen-3-ol	1-hexanol	2-methylbutyl acetate	2-phenylethanol	Z3-hexenol	6-methyl-5-hepten-2-one	Benzaldehyde	Ethyl isobutyrate	3-Methyl-1-butanol	Benzyl alcohol	(±)-exo-brevicomin
	FS62		64	36
	MS16	26
	MS85	28
	FS23	22
	MS64				30
	MS8				28
	MS74	28
	FS26		52			76	70	70	76	76	70	56	74
	FS45					52
	FS46					64
	MS40					42
	FS105					56
	MS67					38
	FS59						30
	FS27		72								62	48		24	20	26	34	30
	MS69	64
	FS29	60
