# Supplementary material for: Characterization of olfactory sensory neurons in the striped ambrosia beetle Trypodendron lineatum
Source: Front Physiol. 2023 Mar 20;14:1155129. doi: 10.3389/fphys.2023.1155129 (PMC10067612; doi:10.3389/fphys.2023.1155129)
Supplement: Supplementary file 2 [file Table1.XLSX]

## Sheet: Sheet1
Table S1. Test compounds with information of source, purity, and examples of biological origins
Chemical	Chemical source	Purity (%)	Biological origin (examples)
acetophenone	Acros	99	Beetle/Fungi
4-allylanisole	Fluka	>99	Host/Fungi
aminitol	R.U.1	91	Beetle
benzaldehyde	Merck	>99	Non-host/Fungi
benzyl alcohol	Aldrich	99	Non-host/Fungi
(±)-exo-brevicomin	W.F.2	99	Beetle
(+)-3-carene	Aldrich	99	Host
(±)-chalcogran	Celamerck	90	Beetle
1,8-cineole	Aldrich	99	Host
(5S,7S)-trans-conophthorin	W.F.2	94	Non-host/Fungi
p-cymene	Acros	>99	Host
decanal	Sigma-Aldrich	98	Non-host
1,2-dimethoxybenzene	Sigma	98	Non-host
3,4-dimethoxytoluene	Sigma-Aldrich	98	Host/Fungi
ethanol	Solveco	>99	Host/Fungi3
ethyl acetate	Sigma	>99	Fungi3
ethyl butyrate	Aldrich	99	Fungi3
ethyl isobutyrate	Sigma-Aldrich	>99	Fungi3
4-ethyl-2-methoxyphenol	Sigma	98	Fungi
eugenol methyl ether	Sigma	90	Host/Fungi
geranylacetone	Fluka	>99	Non-host/Fungi3
1-hexanol	Fluka	>99	Non-host/Fungi
(E)-2-hexen-1-ol	Aldrich	96	Non-host
(Z)-3-hexen-1-ol	Aldrich	98	Non-host
(±)-ipsdienol	Bedoukian	94	Beetle
(±)-ipsenol	Bedoukian	97	Beetle
isoamyl acetate	Aldrich	>99	Fungi3
isobutyl acetate	Aldrich	98	Fungi3
(+)-isopinocamphone	R.U.1	>99	Host/Fungi
(-)-isopinocamphone	R.U.1	>99	Host/Fungi
isopropyl acetate	Sigma-Aldrich	>99	Fungi3
lanierone	Synergy Semiochemicals	>99	Beetle
(±)-lineatin	Synergy Semiochemicals	88	Beetle
2-methoxyphenol	Merck	98	Non-host
4-methoxyphenol	Sigma-Aldrich	98	Non-host
4-methylanisole	Aldrich	>99	Fungi
(±)-2-methyl-1-butanol	Aldrich	>99	Fungi3
3-methyl-1-butanol	Aldrich	>99	Non-host/Fungi3
2-methyl-3-buten-2-ol	Acros	>99	Beetle/Fungi
2-methylbutyl acetate	Sigma-Aldrich	99	Fungi3
6-methyl-5-hepten-2-one	Sigma	99	Non-host/Beetle/Fungi
myrcene	Fluka	95	Host
nonanal	Acros	98	Non-Host/Host
(±)-3-octanol	Acros	>99	Non-host/Fungi
(±)-octen-3-ol	Acros	98	Non-host/Fungi
2-phenylethanol	Merck	95	Beetle/Fungi
β-pinene	Fluka	92	Host
propanol	Aldrich	99	Fungi
propyl acetate	Sigma-Aldrich	>99	Fungi3
styrene	Fluka	99	Host/Fungi
terpinolene	Fluka	97	Host
(+)-trans-4-thujanol	Sigma-Aldrich	97	Host/Fungi
(4S)-cis-verbenol	Borregaard	95	Beetle
(+)-trans-verbenol	SCM	92	Beetle
(-)-trans-verbenol	SciTech Ltd.	97	Beetle
(-)-verbenone	Fluka	>99	Beetle/Fungi
4-vinylanisole	Sigma-Aldrich	97	Fungi
1 R.U. = Gift from Rikard Unelius, Linnaeus University, Kalmar, Sweden
2 W.F. = Gift from Wittko Francke, University of Hamburg, Hamburg, Germany
3 The fungi that produce these compounds include the mutualist Philalophoropsis ferruginea
